# Supplementary material for: PgMYB1 Positively Regulates Anthocyanin Accumulation by Activating PgGSTF6 in Pomegranate
Source: Int J Mol Sci. 2023 Mar 28;24(7):6366. doi: 10.3390/ijms24076366 (PMC10094570; doi:10.3390/ijms24076366)
Supplement: Supplementary file 1 [file ijms-24-06366-s001.zip]

Archive with 2 entries (2 files):
- Supplementary Material Figures.pdf
- Table S1.xlsx
